# Supplementary material for: Quantifying germination cardinal temperatures of ten forage legumes using non-linear regression models
Source: Front Plant Sci. 2026 Feb 23;17:1754589. doi: 10.3389/fpls.2026.1754589 (PMC12968295; doi:10.3389/fpls.2026.1754589)
Supplement: Supplementary file 1 [file DataSheet1.xlsx]

## Sheet: Alfalfa
species	temp.	replicates	1	2	3	4	5	6	7	8	9	10	11	12	13	14	15	16	17	18	19	20	21	22	23	24	25	26	27	28
Alfalfa (Medicago sativa)	0	1	0	0	0	0	0	0	0	0	14	23	26	26	26	27	27	27	27	27	27	27	27	27	28	28	28	28	28	28
		2	0	0	0	0	0	0	0	3	12	17	20	23	23	24	24	24	24	24	25	25	25	25	25	25	25	25	25	25
		3	0	0	0	0	0	0	0	6	14	19	24	25	26	26	26	26	26	26	27	27	27	27	27	27	27	27	27	27
		4	0	0	0	0	0	0	0	5	10	14	16	16	16	17	18	18	19	19	19	19	20	20	20	20	20	20	20	20
	5	1	0	0	0	2	19	27	28	30	31	31	32	32	32	32	32	32	32	32	32	32	32	32	32	32	32	32	32	32
		2	0	0	0	5	17	25	28	29	32	33	34	35	35	35	35	35	35	35	35	35	35	35	35	35	35	35	35	35
		3	0	0	0	4	25	29	30	31	33	33	34	35	36	36	36	36	36	36	36	36	36	36	36	36	36	36	36	36
		4	0	0	0	1	18	27	29	30	32	32	33	33	33	33	33	33	33	33	33	33	33	33	33	33	33	33	33	33
	10	1	2	9	36	37	39	41	42	42	42	42	42	42	42	42	42	42	42	42	42	42	42	42	42	42	42	42	42	42
		2	1	13	35	37	38	40	41	41	41	41	41	41	41	41	41	41	41	41	41	41	41	41	41	41	41	41	41	41
		3	1	10	28	35	36	36	36	40	40	40	40	40	40	40	40	40	40	40	40	40	40	40	40	40	40	40	40	40
		4	1	14	38	42	42	43	44	44	44	44	44	44	44	44	44	44	44	44	44	44	44	44	44	44	44	44	44	44
	15	1	8	39	42	45	47	47	47	47	47	47	47	47	47	47	47	47	47	47	47	47	47	47	47	47	47	47	47	47
		2	7	37	39	39	42	45	45	45	45	45	45	45	45	45	45	45	45	45	45	45	45	45	45	45	45	45	45	45
		3	8	33	36	39	43	43	43	43	43	43	43	43	43	43	43	43	43	43	43	43	43	43	43	43	43	43	43	43
		4	10	36	41	42	43	45	45	45	45	45	45	45	45	45	45	45	45	45	45	45	45	45	45	45	45	45	45	45
	20	1	24	34	38	39	46	48	48	48	48	48	48	48	48	48	48	48	48	48	48	48	48	48	48	48	48	48	48	48
		2	26	39	40	40	44	44	44	44	44	44	44	44	44	44	44	44	44	44	44	44	44	44	44	44	44	44	44	44
		3	34	38	39	42	46	46	46	46	46	46	46	46	46	46	46	46	46	46	46	46	46	46	46	46	46	46	46	46
		4	38	44	46	46	47	47	47	47	47	47	47	47	47	47	47	47	47	47	47	47	47	47	47	47	47	47	47	47
	25	1	34	47	48	48	49	49	49	49	49	49	49	49	49	49	49	49	49	49	49	49	49	49	49	49	49	49	49	49
		2	32	44	45	45	45	45	45	45	45	45	45	45	45	45	45	45	45	45	45	45	45	45	45	45	45	45	45	45
		3	35	43	44	44	44	44	44	44	44	44	44	44	44	44	44	44	44	44	44	44	44	44	44	44	44	44	44	44
		4	29	38	38	40	41	45	45	45	45	45	45	45	45	45	45	45	45	45	45	45	45	45	45	45	45	45	45	45
	30	1	23	36	38	38	38	38	38	38	38	38	38	38	38	38	38	38	38	38	38	38	38	38	38	38	38	38	38	38
		2	27	34	36	36	38	38	38	38	38	38	38	38	38	38	38	38	38	38	38	38	38	38	38	38	38	38	38	38
		3	27	35	37	38	39	39	40	40	40	40	40	40	40	40	40	40	40	40	40	40	40	40	40	40	40	40	40	40
		4	31	38	40	40	40	40	40	40	40	40	40	40	40	40	40	40	40	40	40	40	40	40	40	40	40	40	40	40
	35	1	19	35	39	40	40	41	41	41	41	41	41	41	41	41	41	41	41	41	41	41	41	41	41	41	41	41	41	41
		2	21	30	33	34	35	35	35	35	35	35	35	35	35	35	35	35	35	35	35	35	35	35	35	35	35	35	35	35
		3	19	39	41	43	44	44	44	44	44	44	44	44	44	44	44	44	44	44	44	44	44	44	44	44	44	44	44	44
		4	17	35	37	37	39	39	39	39	39	39	39	39	39	39	39	39	39	39	39	39	39	39	39	39	39	39	39	39
	40	1	3	22	25	26	28	28	28	28	28	28	28	28	28	28	28	28	28	28	28	28	28	28	28	28	28	28	28	28
		2	5	18	26	29	29	29	29	29	29	29	29	29	29	29	29	29	29	29	29	29	29	29	29	29	29	29	29	29
		3	5	22	25	27	29	32	32	32	32	32	32	32	32	32	32	32	32	32	32	32	32	32	32	32	32	32	32	32
		4	7	23	26	28	28	29	29	29	29	29	29	29	29	29	29	29	29	29	29	29	29	29	29	29	29	29	29	29
	45	1	0	0	0	0	0	0	0	0	0	0	0	0	0	0	0	0	0	0	0	0	0	0	0	0	0	0	0	0
		2	0	0	0	0	0	0	0	0	0	0	0	0	0	0	0	0	0	0	0	0	0	0	0	0	0	0	0	0
		3	0	0	0	0	0	0	0	0	0	0	0	0	0	0	0	0	0	0	0	0	0	0	0	0	0	0	0	0
		4	0	0	0	0	0	0	0	0	0	0	0	0	0	0	0	0	0	0	0	0	0	0	0	0	0	0	0	0

## Sheet: Yellow medick
species	temp.	replicates	1	2	3	4	5	6	7	8	9	10	11	12	13	14	15	16	17	18	19	20	21	22	23	24	25	26	27	28
Yellow medick (Medicago falcata)	0	1	0	0	0	0	0	0	4	14	15	18	19	20	23	24	25	27	27	29	29	29	29	29	29	29	29	29	29	29
		2	0	0	0	0	0	0	0	10	12	13	18	20	23	23	23	23	23	23	23	23	23	23	23	23	23	23	23	23
		3	0	0	0	0	0	0	1	8	14	15	16	18	19	20	22	24	25	26	28	28	28	28	28	28	28	28	28	28
		4	0	0	0	0	0	0	3	14	17	20	22	25	28	29	29	30	30	30	30	31	31	31	32	32	32	32	32	32
	5	1	0	0	4	6	12	15	19	21	25	29	32	35	39	39	39	39	39	39	39	39	39	39	39	39	39	39	39	39
		2	0	0	0	2	7	13	16	18	23	25	30	35	35	35	35	35	35	35	35	35	35	35	35	35	35	35	35	35
		3	0	0	1	4	9	12	17	20	26	30	33	36	38	41	41	41	41	41	41	41	41	41	41	41	41	41	41	41
		4	0	0	3	8	10	16	20	25	29	34	38	38	38	38	38	38	38	38	38	38	38	38	38	38	38	38	38	38
	10	1	4	9	20	29	31	38	40	40	42	42	42	42	42	42	42	42	42	42	42	42	42	42	42	42	42	42	42	42
		2	5	10	18	27	34	36	39	40	40	40	40	40	40	40	40	40	40	40	40	40	40	40	40	40	40	40	40	40
		3	7	21	24	33	39	40	42	43	43	43	43	43	43	43	43	43	43	43	43	43	43	43	43	43	43	43	43	43
		4	3	20	29	35	37	40	42	45	45	45	45	45	45	45	45	45	45	45	45	45	45	45	45	45	45	45	45	45
	15	1	8	22	30	34	36	39	44	48	48	48	48	48	48	48	48	48	48	48	48	48	48	48	48	48	48	48	48	48
		2	11	19	25	33	39	40	43	46	46	46	46	46	46	46	46	46	46	46	46	46	46	46	46	46	46	46	46	46
		3	15	24	25	26	30	33	36	40	45	49	49	49	49	49	49	49	49	49	49	49	49	49	49	49	49	49	49	49
		4	13	17	24	27	29	34	39	43	48	48	48	48	48	48	48	48	48	48	48	48	48	48	48	48	48	48	48	48
	20	1	7	18	27	31	38	40	41	43	43	44	45	46	46	47	47	47	47	47	47	47	47	47	47	47	47	47	47	47
		2	9	16	24	33	35	38	39	39	40	41	41	42	43	44	44	45	45	45	45	45	45	45	45	45	45	45	45	45
		3	11	19	23	28	34	37	39	41	42	43	45	46	46	46	46	46	46	46	46	46	46	46	46	46	46	46	46	46
		4	9	16	21	25	31	38	41	43	45	45	46	47	47	48	48	48	48	48	48	48	48	48	48	48	48	48	48	48
	25	1	6	11	19	23	29	32	35	37	39	41	42	43	44	44	44	44	44	44	44	44	44	44	44	44	44	44	44	44
		2	0	15	21	24	31	32	34	36	37	38	39	40	40	40	40	40	40	40	40	40	40	40	40	40	40	40	40	40
		3	7	17	24	37	38	39	39	40	40	41	42	42	42	42	42	42	42	42	42	42	42	42	42	42	42	42	42	42
		4	4	11	15	26	30	34	35	37	39	40	40	41	42	42	42	42	42	42	42	42	42	42	42	42	42	42	42	42
	30	1	0	0	0	4	6	9	11	13	17	18	18	19	20	22	23	23	25	27	27	27	27	27	27	27	27	27	27	27
		2	0	1	3	7	10	12	15	16	18	21	23	25	26	28	28	29	30	30	30	30	30	30	30	30	30	30	30	30
		3	0	2	5	10	11	17	19	23	25	28	29	29	30	30	31	32	32	32	32	32	32	32	32	32	32	32	32	32
		4	0	0	2	6	8	11	15	16	18	21	23	26	27	27	28	29	29	29	29	29	29	29	29	29	29	29	29	29
	35	1	0	0	0	0	0	4	8	12	13	14	16	16	16	16	17	17	17	17	17	17	17	17	17	17	17	17	17	17
		2	0	0	0	0	0	0	3	7	9	10	11	13	14	16	17	17	18	20	20	20	20	20	20	20	20	20	20	20
		3	0	0	0	0	0	7	10	13	15	15	16	16	18	19	20	22	22	22	22	22	22	22	22	22	22	22	22	22
		4	0	0	0	0	0	1	4	8	12	15	18	20	21	22	24	24	24	24	24	24	24	24	24	24	24	24	24	24
	40	1	0	0	0	0	0	0	2	4	7	10	11	13	14	16	17	18	18	19	21	21	21	21	21	21	21	21	21	21
		2	0	0	0	0	0	0	0	2	5	9	13	14	18	18	18	19	19	19	19	19	19	19	19	19	19	19	19	19
		3	0	0	0	0	0	0	1	3	6	7	10	11	13	14	15	18	18	18	18	18	18	18	18	18	18	18	18	18
		4	0	0	0	0	0	0	0	2	4	6	9	13	14	16	16	17	17	17	17	17	17	17	17	17	17	17	17	17
	45	1	0	0	0	0	0	0	0	0	0	0	0	0	0	0	0	0	0	0	0	0	0	0	0	0	0	0	0	0
		2	0	0	0	0	0	0	0	0	0	0	0	0	0	0	0	0	0	0	0	0	0	0	0	0	0	0	0	0
		3	0	0	0	0	0	0	0	0	0	0	0	0	0	0	0	0	0	0	0	0	0	0	0	0	0	0	0	0
		4	0	0	0	0	0	0	0	0	0	0	0	0	0	0	0	0	0	0	0	0	0	0	0	0	0	0	0	0

## Sheet: Common vetch
species	temp.	replicates	1	2	3	4	5	6	7	8	9	10	11	12	13	14	15	16	17	18	19	20	21	22	23	24	25	26	27	28
Common vetch (Vicia sativa)	0	1	0	0	0	0	0	0	1	7	19	22	27	30	33	35	35	38	39	39	40	41	41	41	42	42	42	42	42	42
		2	0	0	0	0	0	0	0	5	14	19	22	23	24	25	26	27	27	28	31	31	33	34	36	36	36	36	36	36
		3	0	0	0	0	0	0	4	11	21	25	26	26	28	29	31	33	34	35	36	38	39	41	41	41	41	41	41	41
		4	0	0	0	0	0	0	2	10	18	23	24	28	29	31	31	32	34	35	36	37	37	38	39	39	39	39	39	39
	5	1	0	0	0	0	0	0	23	33	38	40	42	42	43	43	45	46	46	46	47	47	47	47	47	47	47	47	47	47
		2	0	0	0	0	0	0	23	34	39	40	42	42	48	48	48	49	49	50	50	50	50	50	50	50	50	50	50	50
		3	0	0	0	0	0	4	31	38	39	40	40	40	45	45	45	45	45	45	46	47	47	47	47	47	47	47	47	47
		4	0	0	0	0	0	5	38	41	44	45	46	46	47	47	47	47	49	49	49	49	49	49	49	49	49	49	49	49
	10	1	0	1	19	41	44	47	47	47	48	48	48	48	48	48	49	49	49	49	49	49	49	49	49	49	49	49	49	49
		2	0	0	26	41	43	46	46	46	48	48	48	48	48	50	50	50	50	50	50	50	50	50	50	50	50	50	50	50
		3	0	0	24	36	42	46	48	48	48	48	48	48	48	49	49	49	49	49	49	49	49	49	49	49	49	49	49	49
		4	0	1	24	40	43	47	47	48	48	48	50	50	50	50	50	50	50	50	50	50	50	50	50	50	50	50	50	50
	15	1	0	41	47	49	49	49	50	50	50	50	50	50	50	50	50	50	50	50	50	50	50	50	50	50	50	50	50	50
		2	0	37	46	46	47	47	47	47	47	47	47	47	47	47	47	47	47	47	47	47	47	47	47	47	47	47	47	47
		3	0	41	47	50	50	50	50	50	50	50	50	50	50	50	50	50	50	50	50	50	50	50	50	50	50	50	50	50
		4	0	39	48	50	50	50	50	50	50	50	50	50	50	50	50	50	50	50	50	50	50	50	50	50	50	50	50	50
	20	1	2	37	47	49	49	49	49	49	49	49	49	49	49	49	49	49	49	49	49	49	49	49	49	49	49	49	49	49
		2	3	38	50	50	50	50	50	50	50	50	50	50	50	50	50	50	50	50	50	50	50	50	50	50	50	50	50	50
		3	2	37	42	46	49	49	49	49	49	49	49	49	49	49	49	49	49	49	49	49	49	49	49	49	49	49	49	49
		4	1	33	45	48	48	48	48	48	48	48	48	48	48	48	48	48	48	48	48	48	48	48	48	48	48	48	48	48
	25	1	15	44	49	50	50	50	50	50	50	50	50	50	50	50	50	50	50	50	50	50	50	50	50	50	50	50	50	50
		2	14	43	48	48	48	48	48	48	48	48	48	48	48	48	48	48	48	48	48	48	48	48	48	48	48	48	48	48
		3	10	43	48	48	49	49	49	49	49	49	49	49	49	49	49	49	49	49	49	49	49	49	49	49	49	49	49	49
		4	11	38	47	48	48	48	48	48	48	48	48	48	48	48	48	48	48	48	48	48	48	48	48	48	48	48	48	48
	30	1	27	43	46	47	47	47	47	47	47	47	47	47	47	47	47	47	47	47	47	47	47	47	47	47	47	47	47	47
		2	24	45	47	48	48	48	48	48	48	48	48	48	48	48	48	48	48	48	48	48	48	48	48	48	48	48	48	48
		3	17	38	44	47	48	48	48	48	48	48	48	48	48	48	48	48	48	48	48	48	48	48	48	48	48	48	48	48
		4	18	41	45	48	48	48	48	48	48	48	48	48	48	48	48	48	48	48	48	48	48	48	48	48	48	48	48	48
	35	1	0	11	17	27	30	35	35	41	41	46	46	46	46	46	46	46	46	46	46	46	46	46	46	46	46	46	46	46
		2	0	13	17	24	32	37	38	42	43	43	43	43	43	43	43	43	43	43	43	43	43	43	43	43	43	43	43	43
		3	0	10	18	25	28	34	37	44	44	44	44	44	44	44	44	44	44	44	44	44	44	44	44	44	44	44	44	44
		4	0	16	23	33	37	40	40	42	42	43	43	43	43	43	43	43	43	43	43	43	43	43	43	43	43	43	43	43
	40	1	0	0	0	0	0	0	0	0	0	0	0	0	0	0	0	0	0	0	0	0	0	0	0	0	0	0	0	0
		2	0	0	0	0	0	0	0	0	0	0	0	0	0	0	0	0	0	0	0	0	0	0	0	0	0	0	0	0
		3	0	0	0	0	0	0	0	0	0	0	0	0	0	0	0	0	0	0	0	0	0	0	0	0	0	0	0	0
		4	0	0	0	0	0	0	0	0	0	0	0	0	0	0	0	0	0	0	0	0	0	0	0	0	0	0	0	0
	45	1	0	0	0	0	0	0	0	0	0	0	0	0	0	0	0	0	0	0	0	0	0	0	0	0	0	0	0	0
		2	0	0	0	0	0	0	0	0	0	0	0	0	0	0	0	0	0	0	0	0	0	0	0	0	0	0	0	0
		3	0	0	0	0	0	0	0	0	0	0	0	0	0	0	0	0	0	0	0	0	0	0	0	0	0	0	0	0
		4	0	0	0	0	0	0	0	0	0	0	0	0	0	0	0	0	0	0	0	0	0	0	0	0	0	0	0	0

## Sheet: Hairy vetch
species	temp.	replicates	1	2	3	4	5	6	7	8	9	10	11	12	13	14	15	16	17	18	19	20	21	22	23	24	25	26	27	28
Hairy vetch (Vicia villosa)	0	1	0	0	0	0	0	0	0	0	0	3	5	6	10	11	11	13	14	17	18	18	20	20	21	22	22	22	22	22
		2	0	0	0	0	0	0	0	0	0	3	6	9	10	10	13	13	15	15	15	15	16	18	18	18	18	18	18	18
		3	0	0	0	0	0	0	0	0	0	3	4	8	13	16	18	20	22	24	24	24	25	26	26	26	26	26	26	26
		4	0	0	0	0	0	0	0	0	0	3	5	6	8	10	12	14	15	16	17	19	20	21	21	22	22	22	22	22
	5	1	0	0	0	0	0	2	11	20	23	28	30	33	33	33	33	35	36	37	37	38	38	38	38	38	38	38	38	38
		2	0	0	0	0	0	3	17	27	35	38	38	38	40	43	46	46	47	48	48	48	48	48	48	48	48	48	48	48
		3	0	0	0	0	0	9	19	35	37	40	41	42	42	43	43	44	44	45	45	45	45	45	45	45	45	45	45	45
		4	0	0	0	0	0	6	15	27	32	38	39	40	40	41	43	44	45	45	46	46	46	46	46	47	47	47	47	47
	10	1	0	0	3	23	34	40	43	43	44	44	44	44	45	45	45	45	45	45	45	45	45	45	45	45	45	45	45	45
		2	0	0	7	26	37	38	40	40	45	45	45	45	45	45	45	45	45	45	45	45	45	45	45	45	45	45	45	45
		3	0	0	8	25	36	43	43	43	46	47	47	47	47	47	47	47	47	47	47	47	47	47	47	47	47	47	47	47
		4	1	1	7	23	33	42	42	42	43	43	43	43	43	43	43	43	43	43	43	43	43	43	43	43	43	43	43	43
	15	1	0	18	41	44	47	48	48	48	48	48	48	48	48	48	48	48	48	48	48	48	48	48	48	48	48	48	48	48
		2	0	26	46	47	48	49	49	49	49	49	49	49	49	49	49	49	49	49	49	49	49	49	49	49	49	49	49	49
		3	0	19	42	44	46	48	48	48	48	48	48	48	48	48	48	48	48	48	48	48	48	48	48	48	48	48	48	48
		4	0	17	42	45	45	46	46	46	47	47	47	47	47	47	47	47	47	47	47	47	47	47	47	47	47	47	47	47
	20	1	0	33	45	47	47	47	47	47	47	47	47	47	47	47	47	47	47	47	47	47	47	47	47	47	47	47	47	47
		2	0	29	45	47	47	47	48	48	48	48	48	48	48	48	48	48	48	48	48	48	48	48	48	48	48	48	48	48
		3	0	35	47	48	48	48	48	48	48	48	48	48	48	48	48	48	48	48	48	48	48	48	48	48	48	48	48	48
		4	1	37	48	49	49	50	50	50	50	50	50	50	50	50	50	50	50	50	50	50	50	50	50	50	50	50	50	50
	25	1	2	41	44	48	48	48	48	48	48	48	48	48	48	48	48	48	48	48	48	48	48	48	48	48	48	48	48	48
		2	7	44	45	46	46	46	46	48	48	48	48	48	48	48	48	48	48	48	48	48	48	48	48	48	48	48	48	48
		3	5	43	47	47	48	48	48	48	48	48	48	48	48	48	48	48	48	48	48	48	48	48	48	48	48	48	48	48
		4	4	40	41	48	48	48	48	48	48	48	48	48	48	48	48	48	48	48	48	48	48	48	48	48	48	48	48	48
	30	1	0	40	45	46	47	47	47	47	47	47	47	47	47	48	48	48	48	48	48	48	48	48	48	48	48	48	48	48
		2	2	35	42	43	44	44	44	44	44	44	44	44	44	44	44	44	44	44	44	44	44	44	44	44	44	44	44	44
		3	1	35	43	43	44	45	45	45	45	45	45	45	45	45	45	45	45	45	45	45	45	45	45	45	45	45	45	45
		4	3	40	47	47	48	48	48	48	48	48	48	48	48	48	48	48	48	48	48	48	48	48	48	48	48	48	48	48
	35	1	0	1	3	10	10	10	10	10	10	10	10	10	10	10	10	10	10	10	10	10	10	10	10	10	10	10	10	10
		2	0	3	6	10	10	14	14	14	14	14	14	14	14	14	14	14	14	14	14	14	14	14	14	14	14	14	14	14
		3	0	2	3	9	11	13	13	13	13	13	13	13	13	13	13	13	13	13	13	13	13	13	13	13	13	13	13	13
		4	0	0	1	2	5	6	6	6	6	6	6	6	6	6	6	6	6	6	6	6	6	6	6	6	6	6	6	6
	40	1	0	0	0	0	0	0	0	0	0	0	0	0	0	0	0	0	0	0	0	0	0	0	0	0	0	0	0	0
		2	0	0	0	0	0	0	0	0	0	0	0	0	0	0	0	0	0	0	0	0	0	0	0	0	0	0	0	0
		3	0	0	0	0	0	0	0	0	0	0	0	0	0	0	0	0	0	0	0	0	0	0	0	0	0	0	0	0
		4	0	0	0	0	0	0	0	0	0	0	0	0	0	0	0	0	0	0	0	0	0	0	0	0	0	0	0	0
	45	1	0	0	0	0	0	0	0	0	0	0	0	0	0	0	0	0	0	0	0	0	0	0	0	0	0	0	0	0
		2	0	0	0	0	0	0	0	0	0	0	0	0	0	0	0	0	0	0	0	0	0	0	0	0	0	0	0	0
		3	0	0	0	0	0	0	0	0	0	0	0	0	0	0	0	0	0	0	0	0	0	0	0	0	0	0	0	0
		4	0	0	0	0	0	0	0	0	0	0	0	0	0	0	0	0	0	0	0	0	0	0	0	0	0	0	0	0

## Sheet: Red clover
species	temp.	replicates	1	2	3	4	5	6	7	8	9	10	11	12	13	14	15	16	17	18	19	20	21	22	23	24	25	26	27	28
Red colver (Trifolium pratense)	0	1	0	0	0	0	0	0	0	0	0	0	0	0	1	1	1	1	1	1	1	1	1	1	1	1	1	1	1	1
		2	0	0	0	0	0	0	0	0	0	0	0	0	1	1	1	1	1	1	1	2	2	2	2	2	2	2	2	2
		3	0	0	0	0	0	0	0	0	0	0	0	0	0	0	0	1	1	1	1	1	1	1	1	1	1	1	1	1
		4	0	0	0	0	0	0	0	0	0	0	0	0	0	0	1	1	1	1	1	1	1	1	2	2	2	2	2	2
	5	1	0	0	0	0	0	1	1	3	3	3	5	7	9	9	15	15	15	16	16	17	17	18	18	19	19	19	19	19
		2	0	0	0	0	0	0	0	1	1	2	4	6	6	6	8	9	9	11	12	13	13	13	13	13	13	13	13	13
		3	0	0	0	0	0	0	0	0	0	1	2	2	2	2	4	7	9	12	13	13	13	15	15	15	15	15	15	15
		4	0	0	0	0	1	1	2	4	4	5	6	7	9	9	9	13	14	14	15	16	17	17	17	17	17	17	17	17
	10	1	0	0	2	2	6	9	10	14	15	15	17	18	18	18	18	20	20	20	20	20	20	20	20	20	20	20	20	20
		2	0	0	0	2	5	6	8	8	8	10	12	13	13	15	15	15	16	16	16	16	16	16	16	16	16	16	16	16
		3	0	0	1	4	5	12	14	18	19	20	20	20	23	23	24	25	26	26	26	26	26	26	26	26	26	26	26	26
		4	0	0	3	6	9	12	14	15	15	16	16	17	17	18	18	18	19	20	20	20	20	20	20	20	20	20	20	20
	15	1	0	11	15	16	18	19	20	22	22	24	25	25	25	25	25	25	25	25	25	25	25	25	25	25	25	25	25	25
		2	1	7	9	21	22	25	25	27	28	30	30	30	30	30	30	30	30	30	30	30	30	30	30	30	30	30	30	30
		3	0	10	12	15	21	27	27	29	30	31	31	31	31	31	33	33	33	33	33	33	33	33	33	33	33	33	33	33
		4	1	11	13	15	17	20	20	21	21	22	23	23	25	28	28	28	28	28	28	28	28	28	28	28	28	28	28	28
	20	1	10	18	29	35	39	39	41	41	42	42	42	42	42	42	42	42	42	42	42	42	42	42	42	42	42	42	42	42
		2	13	20	22	27	31	32	37	41	43	45	45	45	45	45	45	45	45	45	45	45	45	45	45	45	45	45	45	45
		3	10	19	26	30	34	36	36	37	40	40	40	40	40	40	40	40	40	40	40	40	40	40	40	40	40	40	40	40
		4	7	25	26	29	34	38	38	39	39	39	39	39	39	39	39	39	39	39	39	39	39	39	39	39	39	39	39	39
	25	1	17	29	32	38	41	41	41	41	41	41	41	41	41	41	41	41	41	41	41	41	41	41	41	41	41	41	41	41
		2	13	26	29	35	38	40	40	40	40	40	40	40	40	40	40	40	40	40	40	40	40	40	40	40	40	40	40	40
		3	12	25	33	39	39	39	39	39	39	39	39	39	39	39	39	39	39	39	39	39	39	39	39	39	39	39	39	39
		4	11	22	26	34	34	38	43	44	44	44	44	44	44	44	44	44	44	44	44	44	44	44	44	44	44	44	44	44
	30	1	9	18	20	24	27	30	31	31	33	33	33	33	33	33	33	33	33	33	33	33	33	33	33	33	33	33	33	33
		2	8	11	17	20	24	25	28	28	28	28	28	28	28	28	28	28	28	28	28	28	28	28	28	28	28	28	28	28
		3	10	17	21	21	24	24	26	28	30	31	31	31	31	31	31	31	31	31	31	31	31	31	31	31	31	31	31	31
		4	7	16	19	22	24	24	24	24	24	24	24	24	24	24	24	24	24	24	24	24	24	24	24	24	24	24	24	24
	35	1	4	10	11	13	13	13	13	13	13	13	13	13	13	13	13	13	13	13	13	13	13	13	13	13	13	13	13	13
		2	3	10	11	12	12	12	12	12	12	12	12	12	12	12	12	12	12	12	12	12	12	12	12	12	12	12	12	12
		3	1	2	2	2	3	5	5	8	8	8	8	8	8	8	8	8	8	8	8	8	8	8	8	8	8	8	8	8
		4	0	3	4	5	5	6	6	7	7	9	9	9	9	9	9	9	9	9	9	9	9	9	9	9	9	9	9	9
	40	1	0	0	1	1	1	2	2	2	2	2	2	2	2	2	2	2	2	2	2	2	2	2	2	2	2	2	2	2
		2	0	3	4	5	6	6	6	7	7	7	7	7	7	7	7	7	7	7	7	7	7	7	7	7	7	7	7	7
		3	2	3	6	7	7	8	8	8	8	8	8	8	8	8	8	8	8	8	8	8	8	8	8	8	8	8	8	8
		4	0	4	5	5	6	6	6	6	6	6	6	6	6	6	6	6	6	6	6	6	6	6	6	6	6	6	6	6
	45	1	0	0	0	0	0	0	0	0	0	0	0	0	0	0	0	0	0	0	0	0	0	0	0	0	0	0	0	0
		2	0	0	0	0	0	0	0	0	0	0	0	0	0	0	0	0	0	0	0	0	0	0	0	0	0	0	0	0
		3	0	0	0	0	0	0	0	0	0	0	0	0	0	0	0	0	0	0	0	0	0	0	0	0	0	0	0	0
		4	0	0	0	0	0	0	0	0	0	0	0	0	0	0	0	0	0	0	0	0	0	0	0	0	0	0	0	0

## Sheet: White clover
species	temp.	replicates	1	2	3	4	5	6	7	8	9	10	11	12	13	14	15	16	17	18	19	20	21	22	23	24	25	26	27	28
White clover (Trifolium repens)	0	1	0	0	0	0	0	0	0	0	0	0	1	1	1	2	2	2	2	2	2	2	3	3	3	3	3	3	3	3
		2	0	0	0	0	0	0	0	0	0	0	0	0	1	1	1	1	1	2	2	2	2	2	2	2	2	2	2	2
		3	0	0	0	0	0	0	0	0	0	0	0	0	0	0	1	1	1	1	1	1	1	1	1	1	1	1	1	1
		4	0	0	0	0	0	0	0	0	0	1	1	1	1	2	2	3	3	3	3	3	4	4	5	5	5	5	5	5
	5	1	0	0	0	0	0	1	1	11	17	20	22	24	27	27	28	29	32	32	32	32	32	33	33	33	33	33	33	33
		2	0	0	0	0	0	1	2	8	14	18	20	22	24	24	26	28	30	30	30	30	30	30	31	32	32	32	32	32
		3	0	0	0	0	0	1	1	8	11	17	17	17	20	20	21	21	24	25	25	26	26	26	26	27	27	27	27	27
		4	0	0	0	0	0	0	4	9	16	22	24	24	25	25	28	30	33	34	34	34	34	34	34	34	34	34	34	34
	10	1	0	0	5	19	30	32	32	32	32	32	32	32	33	34	34	34	34	34	34	34	34	34	34	34	34	34	34	34
		2	0	0	10	20	31	35	35	35	35	36	36	36	36	36	36	36	36	36	36	36	36	36	36	36	36	36	36	36
		3	0	0	0	22	30	34	34	34	34	34	38	38	40	40	40	40	40	40	40	40	40	40	40	40	40	40	40	40
		4	0	0	0	21	35	40	41	41	41	41	41	41	42	43	43	43	44	44	44	44	44	44	44	44	44	44	44	44
	15	1	6	38	42	44	44	44	44	44	45	45	45	45	45	45	45	45	45	45	45	45	45	45	45	45	45	45	45	45
		2	2	36	40	40	40	40	40	40	41	42	42	42	42	42	42	42	42	42	42	42	42	42	42	42	42	42	42	42
		3	0	30	39	41	41	41	41	41	42	42	42	42	42	42	42	42	42	42	42	42	42	42	42	42	42	42	42	42
		4	0	26	35	38	38	40	40	40	41	41	41	41	41	41	41	41	41	41	41	41	41	41	41	41	41	41	41	41
	20	1	13	35	35	36	37	40	40	40	40	40	40	40	40	40	40	40	40	40	40	40	40	40	40	40	40	40	40	40
		2	7	35	35	35	38	38	38	38	38	38	38	38	38	38	38	38	38	38	38	38	38	38	38	38	38	38	38	38
		3	9	29	32	34	36	36	36	36	36	36	36	36	36	36	36	36	36	36	36	36	36	36	36	36	36	36	36	36
		4	7	37	37	43	44	44	44	44	44	44	44	44	44	44	44	44	44	44	44	44	44	44	44	44	44	44	44	44
	25	1	16	42	45	45	46	47	47	47	47	47	47	47	47	47	47	47	47	47	47	47	47	47	47	47	47	47	47	47
		2	14	42	43	44	46	46	46	46	46	46	46	46	46	46	46	46	46	46	46	46	46	46	46	46	46	46	46	46
		3	16	40	41	43	44	45	45	45	45	45	45	45	45	45	45	45	45	45	45	45	45	45	45	45	45	45	45	45
		4	11	42	44	45	45	45	45	45	45	45	45	45	45	45	45	45	45	45	45	45	45	45	45	45	45	45	45	45
	30	1	18	30	35	37	38	38	38	38	38	38	38	38	38	38	38	38	38	38	38	38	38	38	38	38	38	38	38	38
		2	29	33	35	36	38	38	38	38	38	38	38	38	38	38	38	38	38	38	38	38	38	38	38	38	38	38	38	38
		3	24	33	34	36	37	37	39	41	41	41	41	41	41	41	41	41	41	41	41	41	41	41	41	41	41	41	41	41
		4	26	35	39	39	39	40	40	40	40	40	40	40	40	40	40	40	40	40	40	40	40	40	40	40	40	40	40	40
	35	1	22	29	30	32	33	33	33	33	33	33	33	33	33	33	33	33	33	33	33	33	33	33	33	33	33	33	33	33
		2	13	18	19	22	26	28	28	29	29	29	29	29	29	29	29	29	29	29	29	29	29	29	29	29	29	29	29	29
		3	18	28	29	34	38	38	38	38	38	38	38	38	38	38	38	38	38	38	38	38	38	38	38	38	38	38	38	38
		4	16	21	24	27	28	32	32	32	32	32	32	32	32	32	32	32	32	32	32	32	32	32	32	32	32	32	32	32
	40	1	11	11	13	14	14	16	18	21	23	24	24	24	24	24	24	24	24	24	24	24	24	24	24	24	24	24	24	24
		2	8	8	8	8	11	15	21	27	27	27	27	27	27	27	27	27	27	27	27	27	27	27	27	27	27	27	27	27
		3	4	4	8	10	11	14	18	24	26	26	26	26	26	26	26	26	26	26	26	26	26	26	26	26	26	26	26	26
		4	0	11	11	15	18	23	24	25	25	25	25	25	25	25	25	25	25	25	25	25	25	25	25	25	25	25	25	25
	45	1	0	0	1	1	1	1	2	2	2	2	2	2	2	2	3	3	3	3	3	3	3	3	3	3	3	3	3	3
		2	0	0	0	0	1	1	1	3	3	3	4	4	4	5	5	5	5	5	5	5	5	5	5	5	5	5	5	5
		3	0	0	0	1	1	1	1	1	2	2	2	2	2	2	2	2	2	2	2	2	2	2	2	2	2	2	2	2
		4	0	0	1	1	1	2	2	3	3	3	4	4	6	6	6	6	6	6	6	6	6	6	6	6	6	6	6	6

## Sheet: Erect milkvetch
species	temp.	replicates	1	2	3	4	5	6	7	8	9	10	11	12	13	14	15	16	17	18	19	20	21	22	23	24	25	26	27	28
Erect milkvetch (Astragalus adsurgens)	0	1	0	0	0	0	0	0	0	0	1	3	3	4	4	5	5	6	6	6	7	8	8	8	8	8	8	8	8	8
		2	0	0	0	0	0	0	0	0	0	1	1	1	2	2	2	2	2	2	2	2	2	2	2	2	2	2	2	2
		3	0	0	0	0	0	0	0	0	1	1	1	2	2	2	2	2	3	3	3	3	3	3	4	4	4	4	4	4
		4	0	0	0	0	0	0	0	0	0	1	1	1	1	1	2	2	3	3	3	3	3	3	3	3	3	3	3	3
	5	1	0	0	0	0	0	0	0	2	4	8	16	20	21	24	24	24	24	24	24	24	24	24	24	24	24	24	24	24
		2	0	0	0	0	1	1	1	1	3	8	12	15	22	23	23	25	25	25	25	25	26	26	26	26	26	26	26	26
		3	0	0	0	0	0	1	1	1	3	9	17	19	20	23	23	23	23	23	23	24	24	24	24	24	24	24	24	24
		4	0	0	0	0	0	0	0	0	2	6	12	16	18	21	21	21	21	21	21	21	21	21	21	21	21	21	21	21
	10	1	0	0	2	5	12	22	25	26	27	27	27	27	31	31	31	31	31	31	31	31	31	31	31	31	31	31	31	31
		2	0	0	0	5	10	19	28	30	32	36	38	38	38	38	38	38	38	38	38	38	38	38	38	38	38	38	38	38
		3	0	0	0	2	9	17	22	22	22	26	29	29	29	29	29	29	29	29	29	29	29	29	29	29	29	29	29	29
		4	0	0	1	3	11	21	29	32	32	32	34	34	34	34	34	35	35	35	35	35	35	35	35	35	35	35	35	35
	15	1	5	10	27	31	33	33	33	33	33	33	34	34	35	35	35	35	35	35	35	35	35	35	35	35	35	35	35	35
		2	1	11	24	30	34	35	35	35	36	36	36	38	38	38	38	38	38	38	38	38	38	38	38	38	38	38	38	38
		3	0	11	28	30	34	37	38	38	38	38	38	38	38	38	38	38	38	38	38	38	38	38	38	38	38	38	38	38
		4	1	14	30	37	40	42	42	43	43	44	45	45	45	45	45	45	45	45	45	45	45	45	45	45	45	45	45	45
	20	1	0	8	27	33	34	35	37	37	38	41	41	41	41	41	41	41	41	41	41	41	41	41	41	41	41	41	41	41
		2	0	9	28	38	41	42	43	43	43	43	43	43	43	43	43	43	43	43	43	43	43	43	43	43	43	43	43	43
		3	0	5	26	36	42	43	44	44	44	44	44	44	44	44	44	44	44	44	44	44	44	44	44	44	44	44	44	44
		4	2	6	27	42	43	44	44	44	44	44	44	44	44	44	44	44	44	44	44	44	44	44	44	44	44	44	44	44
	25	1	3	21	24	35	35	38	38	41	41	41	41	41	41	41	41	41	41	41	41	41	41	41	41	41	41	41	41	41
		2	0	18	26	30	33	34	34	34	34	34	34	34	34	34	34	34	34	34	34	34	34	34	34	34	34	34	34	34
		3	4	15	29	32	33	38	40	40	40	40	40	40	40	40	40	40	40	40	40	40	40	40	40	40	40	40	40	40
		4	3	26	35	35	36	39	39	39	39	39	39	39	39	39	39	39	39	39	39	39	39	39	39	39	39	39	39	39
	30	1	0	7	32	39	45	45	45	45	45	45	45	45	45	45	45	45	45	45	45	45	45	45	45	45	45	45	45	45
		2	4	14	29	35	37	39	40	41	41	41	41	41	41	41	41	41	41	41	41	41	41	41	41	41	41	41	41	41
		3	1	8	29	36	41	41	42	42	42	42	42	42	42	42	42	42	42	42	42	42	42	42	42	42	42	42	42	42
		4	1	3	14	27	33	39	39	39	39	39	39	39	39	39	39	39	39	39	39	39	39	39	39	39	39	39	39	39
	35	1	0	11	25	27	28	30	30	31	31	31	31	31	31	31	31	31	31	31	31	31	31	31	31	31	31	31	31	31
		2	0	1	19	26	27	27	27	30	30	34	34	34	34	34	34	34	34	34	34	34	34	34	34	34	34	34	34	34
		3	0	8	26	28	29	29	29	29	29	29	29	29	29	29	29	29	29	29	29	29	29	29	29	29	29	29	29	29
		4	0	10	24	25	27	28	29	29	29	29	29	29	29	29	29	29	29	29	29	29	29	29	29	29	29	29	29	29
	40	1	0	3	7	10	10	10	10	10	10	10	10	10	10	10	10	10	10	10	10	10	10	10	10	10	10	10	10	10
		2	0	2	8	15	17	17	17	17	17	17	17	17	17	17	17	17	17	17	17	17	17	17	17	17	17	17	17	17
		3	0	2	9	13	15	17	17	17	17	17	17	17	17	17	17	17	17	17	17	17	17	17	17	17	17	17	17	17
		4	0	1	10	11	12	13	13	13	13	13	13	13	13	13	13	13	13	13	13	13	13	13	13	13	13	13	13	13
	45	1	0	0	0	0	0	0	0	0	0	0	0	0	0	0	0	0	0	0	0	0	0	0	0	0	0	0	0	0
		2	0	0	0	0	0	0	0	0	0	0	0	0	0	0	0	0	0	0	0	0	0	0	0	0	0	0	0	0
		3	0	0	0	0	0	0	0	0	0	0	0	0	0	0	0	0	0	0	0	0	0	0	0	0	0	0	0	0
		4	0	0	0	0	0	0	0	0	0	0	0	0	0	0	0	0	0	0	0	0	0	0	0	0	0	0	0	0

## Sheet: Chinese milkvetch
species	temp.	replicates	1	2	3	4	5	6	7	8	9	10	11	12	13	14	15	16	17	18	19	20	21	22	23	24	25	26	27	28
Chinese milkvetch (Astragalus sinicus)	0	1	0	0	0	0	0	0	0	0	0	0	0	0	0	0	0	0	0	0	0	0	0	0	0	0	0	0	0	0
		2	0	0	0	0	0	0	0	0	0	0	0	0	0	0	0	0	0	0	0	0	0	0	0	0	0	0	0	0
		3	0	0	0	0	0	0	0	0	0	0	0	0	0	0	0	0	0	0	0	0	0	0	0	0	0	0	0	0
		4	0	0	0	0	0	0	0	0	0	0	0	0	0	0	0	0	0	0	0	0	0	0	0	0	0	0	0	0
	5	1	0	0	0	0	0	0	0	0	0	0	1	4	8	12	15	16	18	22	25	28	33	33	34	34	34	34	34	34
		2	0	0	0	0	0	0	0	0	0	0	0	0	1	7	11	15	16	18	23	24	26	26	26	26	26	26	26	26
		3	0	0	0	0	0	0	0	0	0	0	0	1	7	10	11	14	15	17	22	26	29	32	32	32	32	32	32	32
		4	0	0	0	0	0	0	0	0	0	0	1	3	4	8	13	15	18	19	20	22	24	26	29	29	29	29	29	29
	10	1	0	0	0	1	5	9	12	17	19	21	22	23	23	24	28	30	30	31	34	35	38	38	38	38	38	38	38	38
		2	0	0	0	1	11	17	22	22	23	25	25	26	26	26	26	26	28	30	31	34	34	35	37	37	39	39	39	39
		3	0	0	0	0	6	9	10	12	15	17	20	22	22	24	28	30	31	35	35	35	35	35	35	35	35	35	35	35
		4	0	0	0	1	4	16	20	21	23	23	24	27	32	34	35	37	37	40	41	41	42	42	42	42	42	42	42	42
	15	1	0	1	13	21	23	23	24	28	30	31	32	34	35	38	38	41	41	41	41	41	41	41	41	41	41	41	41	41
		2	0	1	9	15	21	21	21	24	25	26	28	29	29	30	30	30	30	31	32	34	37	39	42	42	42	42	42	42
		3	0	1	12	22	26	28	30	32	32	33	35	35	35	36	36	36	36	36	36	36	36	36	36	36	36	36	36	36
		4	0	0	7	18	28	30	34	36	36	37	37	40	41	41	41	41	41	41	41	41	42	42	42	42	42	42	42	42
	20	1	5	8	26	32	32	35	38	39	39	40	42	42	42	42	42	42	42	42	42	42	42	42	42	42	42	42	42	42
		2	4	9	29	35	38	39	39	42	45	45	46	46	46	46	46	46	46	46	46	46	46	46	46	46	46	46	46	46
		3	5	10	19	27	34	36	41	42	46	46	46	46	46	46	46	46	46	46	46	46	46	46	46	46	46	46	46	46
		4	3	6	12	16	19	22	25	32	34	35	40	44	44	44	44	44	44	44	44	44	44	44	44	44	44	44	44	44
	25	1	4	8	25	34	38	39	41	44	44	46	46	46	46	46	46	46	46	46	46	46	46	46	46	46	46	46	46	46
		2	8	12	19	28	35	37	39	42	42	42	42	42	42	42	42	42	42	42	42	42	42	42	42	42	42	42	42	42
		3	5	11	15	24	29	32	36	37	41	44	44	44	44	44	44	44	44	44	44	44	44	44	44	44	44	44	44	44
		4	4	9	19	24	31	39	40	44	45	47	47	47	47	47	47	47	47	47	47	47	47	47	47	47	47	47	47	47
	30	1	1	2	8	16	19	22	24	27	28	28	28	28	28	28	28	28	28	28	28	28	28	28	28	28	28	28	28	28
		2	0	5	14	15	15	16	20	23	25	26	28	28	31	31	31	31	31	31	31	31	31	31	31	31	31	31	31	31
		3	0	5	8	13	17	18	19	19	20	21	24	25	27	30	34	34	34	34	34	34	34	34	34	34	34	34	34	34
		4	0	3	7	10	10	11	12	13	18	18	18	21	25	26	26	26	26	26	26	26	26	26	26	26	26	26	26	26
	35	1	0	2	4	5	5	6	8	10	10	12	12	12	12	12	12	12	12	12	12	12	12	12	12	12	12	12	12	12
		2	0	4	5	7	10	15	15	15	15	15	15	15	15	15	15	15	15	15	15	15	15	15	15	15	15	15	15	15
		3	0	3	5	6	8	10	13	15	16	16	16	16	16	16	16	16	16	16	16	16	16	16	16	16	16	16	16	16
		4	0	2	4	6	6	7	10	11	14	14	14	14	14	14	14	14	14	14	14	14	14	14	14	14	14	14	14	14
	40	1	0	0	2	2	2	2	3	3	3	3	4	4	4	4	4	4	4	4	4	4	4	4	4	4	4	4	4	4
		2	0	0	1	1	1	2	2	4	5	5	5	5	5	5	5	5	5	5	5	5	5	5	5	5	5	5	5	5
		3	0	1	2	2	3	5	6	7	7	7	7	7	7	7	7	7	7	7	7	7	7	7	7	7	7	7	7	7
		4	0	0	2	3	4	5	8	9	9	9	9	9	9	9	9	9	9	9	9	9	9	9	9	9	9	9	9	9
	45	1	0	0	0	0	0	0	0	0	0	0	0	0	0	0	0	0	0	0	0	0	0	0	0	0	0	0	0	0
		2	0	0	0	0	0	0	0	0	0	0	0	0	0	0	0	0	0	0	0	0	0	0	0	0	0	0	0	0
		3	0	0	0	0	0	0	0	0	0	0	0	0	0	0	0	0	0	0	0	0	0	0	0	0	0	0	0	0
		4	0	0	0	0	0	0	0	0	0	0	0	0	0	0	0	0	0	0	0	0	0	0	0	0	0	0	0	0

## Sheet: Niuzhizi
species	temp.	replicates	1	2	3	4	5	6	7	8	9	10	11	12	13	14	15	16	17	18	19	20	21	22	23	24	25	26	27	28
Niuzhizi (Lespedeza potaninii)	0	1	0	0	0	0	0	0	0	0	0	0	0	0	0	0	0	0	0	0	0	0	0	0	0	0	0	0	0	0
		2	0	0	0	0	0	0	0	0	0	0	0	0	0	0	0	0	0	0	0	0	0	0	0	0	0	0	0	0
		3	0	0	0	0	0	0	0	0	0	0	0	0	0	0	0	0	0	0	0	0	0	0	0	0	0	0	0	0
		4	0	0	0	0	0	0	0	0	0	0	0	0	0	0	0	0	0	0	0	0	0	0	0	0	0	0	0	0
	5	1	0	0	0	0	0	0	0	0	0	0	0	0	0	0	0	1	1	1	2	4	4	4	4	4	4	4	4	4
		2	0	0	0	0	0	0	0	0	0	0	0	0	0	0	0	0	0	0	0	0	0	0	0	1	1	1	1	1
		3	0	0	0	0	0	0	0	0	0	0	0	0	0	0	0	0	0	0	0	1	1	1	1	1	1	1	1	1
		4	0	0	0	0	0	0	0	0	0	0	0	0	0	1	1	1	2	2	2	2	2	2	2	2	2	2	2	2
	10	1	0	0	0	2	2	2	2	6	6	10	13	13	14	14	16	16	19	20	20	20	20	20	20	20	20	20	20	20
		2	0	0	0	0	0	0	3	6	10	19	19	21	21	23	23	25	25	25	25	25	25	25	25	25	25	25	25	25
		3	0	0	1	1	1	1	3	5	9	12	12	13	15	16	17	18	18	22	22	22	22	22	22	22	22	22	22	22
		4	0	0	0	0	1	3	3	5	6	9	10	13	14	14	15	17	17	17	17	17	17	17	17	17	17	17	17	17
	15	1	0	3	16	19	21	26	26	28	30	30	30	30	30	30	30	30	30	30	30	30	30	30	30	30	30	30	30	30
		2	0	5	16	24	24	25	26	26	28	28	29	29	29	29	29	29	29	29	29	29	29	29	29	29	29	29	29	29
		3	0	3	10	18	23	23	23	24	24	25	25	25	25	25	25	25	25	25	25	25	25	25	25	25	25	25	25	25
		4	0	6	14	20	27	28	30	32	32	32	32	32	32	32	32	32	32	32	32	32	32	32	32	32	32	32	32	32
	20	1	0	15	20	28	30	32	32	32	32	32	32	32	32	32	32	32	32	32	32	32	32	32	32	32	32	32	32	32
		2	0	10	19	32	36	36	36	36	36	36	36	36	36	36	36	36	36	36	36	36	36	36	36	36	36	36	36	36
		3	0	12	18	23	26	28	28	28	28	28	28	28	28	28	28	28	28	28	28	28	28	28	28	28	28	28	28	28
		4	0	11	25	33	33	34	34	34	34	34	34	34	34	34	34	34	34	34	34	34	34	34	34	34	34	34	34	34
	25	1	12	34	36	36	38	38	38	38	38	38	38	38	38	38	38	38	38	38	38	38	38	38	38	38	38	38	38	38
		2	10	27	29	29	32	33	35	35	35	35	35	35	35	35	35	35	35	35	35	35	35	35	35	35	35	35	35	35
		3	14	29	31	31	32	32	32	32	32	32	32	32	32	32	32	32	32	32	32	32	32	32	32	32	32	32	32	32
		4	13	30	31	37	37	37	37	37	37	37	37	37	37	37	37	37	37	37	37	37	37	37	37	37	37	37	37	37
	30	1	9	20	23	25	25	25	25	25	25	25	25	25	25	25	25	25	25	25	25	25	25	25	25	25	25	25	25	25
		2	7	23	30	30	32	32	32	32	32	32	32	32	32	32	32	32	32	32	32	32	32	32	32	32	32	32	32	32
		3	8	20	24	24	27	28	28	28	28	28	28	28	28	28	28	28	28	28	28	28	28	28	28	28	28	28	28	28
		4	7	21	22	24	26	26	26	26	26	26	26	26	26	26	26	26	26	26	26	26	26	26	26	26	26	26	26	26
	35	1	5	19	20	22	22	22	22	22	22	22	22	22	22	22	22	22	22	22	22	22	22	22	22	22	22	22	22	22
		2	7	14	16	16	17	17	17	17	17	17	17	17	17	17	17	17	17	17	17	17	17	17	17	17	17	17	17	17
		3	6	18	20	20	20	20	20	20	20	20	20	20	20	20	20	20	20	20	20	20	20	20	20	20	20	20	20	20
		4	5	16	18	21	21	21	21	21	21	21	21	21	21	21	21	21	21	21	21	21	21	21	21	21	21	21	21	21
	40	1	7	19	19	19	20	20	20	20	20	20	20	20	20	20	20	20	20	20	20	20	20	20	20	20	20	20	20	20
		2	3	19	19	19	19	19	23	23	23	23	23	23	23	23	23	23	23	23	23	23	23	23	23	23	23	23	23	23
		3	8	17	18	20	21	21	21	21	21	21	21	21	21	21	21	21	21	21	21	21	21	21	21	21	21	21	21	21
		4	5	7	10	14	17	17	17	17	17	17	17	17	17	17	17	17	17	17	17	17	17	17	17	17	17	17	17	17
	45	1	0	0	0	0	1	2	2	2	4	4	4	5	5	5	7	7	7	8	8	8	8	8	8	8	8	8	8	8
		2	0	0	0	0	0	0	1	1	1	1	2	3	3	3	5	5	5	5	6	6	6	6	6	6	6	6	6	6
		3	0	0	0	0	1	1	1	1	3	3	5	5	5	5	5	5	5	5	5	5	5	5	5	5	5	5	5	5
		4	0	0	0	0	0	1	1	3	3	3	4	5	5	7	7	8	8	8	8	8	8	9	9	9	9	9	9	9

## Sheet: Sweet clover
species	temp.	replicates	1	2	3	4	5	6	7	8	9	10	11	12	13	14	15	16	17	18	19	20	21	22	23	24	25	26	27	28
Sweet clover (Melilotus officinalis)	0	1	0	0	0	0	0	0	0	0	0	0	0	0	0	0	0	0	0	0	0	0	0	0	0	0	0	0	0	0
		2	0	0	0	0	0	0	0	0	0	0	0	0	0	0	0	0	0	0	0	0	0	0	0	0	0	0	0	0
		3	0	0	0	0	0	0	0	0	0	0	0	0	0	0	0	0	0	0	0	0	0	0	0	0	0	0	0	0
		4	0	0	0	0	0	0	0	0	0	0	0	0	0	0	0	0	0	0	0	0	0	0	0	0	0	0	0	0
	5	1	0	0	0	0	0	4	5	6	8	10	14	17	19	20	22	22	23	25	26	26	27	29	31	31	31	31	31	31
		2	0	0	0	0	0	0	9	10	11	11	12	13	14	14	16	19	20	22	24	24	25	25	25	25	25	25	25	25
		3	0	0	0	0	0	0	6	7	9	12	12	13	14	14	15	16	16	17	19	22	24	25	27	28	28	28	28	28
		4	0	0	0	0	2	5	11	14	16	16	17	19	20	22	23	25	26	26	28	29	31	33	34	34	34	34	34	34
	10	1	0	0	1	4	10	13	14	17	21	25	28	31	34	37	38	39	41	41	41	41	41	41	41	41	41	41	41	41
		2	0	1	6	8	14	15	18	20	22	29	34	35	39	41	42	44	44	45	45	45	45	45	45	45	45	45	45	45
		3	0	0	8	12	15	19	22	23	24	26	29	30	32	34	35	37	40	40	43	43	43	43	43	43	43	43	43	43
		4	0	0	5	9	11	14	19	20	22	23	24	26	27	30	32	33	35	37	40	40	42	44	44	44	44	44	44	44
	15	1	0	4	8	14	15	17	22	29	35	42	43	45	46	48	48	48	48	48	48	48	48	48	48	48	48	48	48	48
		2	2	7	15	23	29	32	35	37	39	44	45	45	46	46	46	46	46	46	46	46	46	46	46	46	46	46	46	46
		3	3	9	13	18	25	34	38	39	42	45	46	48	48	48	48	48	48	48	48	48	48	48	48	48	48	48	48	48
		4	4	9	19	24	27	30	32	35	39	40	40	44	47	47	47	47	47	47	47	47	47	47	47	47	47	47	47	47
	20	1	6	12	24	28	35	39	40	42	45	47	48	48	48	48	48	48	48	48	48	48	48	48	48	48	48	48	48	48
		2	4	9	16	21	24	27	30	35	40	44	45	47	47	47	47	47	47	47	47	47	47	47	47	47	47	47	47	47
		3	8	15	21	29	32	37	42	45	46	48	48	48	48	48	48	48	48	48	48	48	48	48	48	48	48	48	48	48
		4	9	18	26	30	33	35	39	45	48	48	48	48	48	48	48	48	48	48	48	48	48	48	48	48	48	48	48	48
	25	1	5	8	17	23	29	31	35	38	39	42	44	46	46	46	46	46	46	46	46	46	46	46	46	46	46	46	46	46
		2	10	13	19	21	25	27	32	35	37	43	48	48	48	48	48	48	48	48	48	48	48	48	48	48	48	48	48	48
		3	8	16	18	20	24	29	31	35	40	41	45	46	47	47	47	47	47	47	47	47	47	47	47	47	47	47	47	47
		4	6	10	15	18	22	24	25	27	30	34	40	44	45	48	48	48	48	48	48	48	48	48	48	48	48	48	48	48
	30	1	2	9	12	15	16	18	22	24	27	28	29	32	33	33	34	35	35	36	37	37	38	38	38	38	38	38	38	38
		2	3	7	9	10	13	16	19	23	25	29	30	31	31	33	36	38	38	39	39	40	40	40	40	40	40	40	40	40
		3	1	10	12	13	15	16	17	20	21	23	25	26	27	28	29	30	33	34	34	34	34	34	34	34	34	34	34	34
		4	0	6	10	14	15	18	19	20	23	23	24	25	27	28	29	31	31	31	31	31	31	31	31	31	31	31	31	31
	35	1	0	0	1	1	2	2	4	4	4	5	6	7	8	8	8	9	9	9	10	10	11	11	11	11	11	11	11	11
		2	0	0	0	2	3	3	3	4	4	5	6	6	7	7	7	8	8	8	8	8	8	8	8	8	8	8	8	8
		3	0	0	2	2	2	3	4	4	4	5	5	5	5	5	6	6	6	6	7	7	7	7	7	7	7	7	7	7
		4	0	2	2	3	3	3	4	5	5	6	6	7	7	7	7	8	8	10	11	11	11	12	12	12	12	12	12	12
	40	1	0	0	0	1	1	1	2	2	2	2	3	3	4	4	4	4	4	5	5	5	6	6	6	6	6	6	6	6
		2	0	0	0	0	1	1	1	1	1	2	2	2	2	2	2	2	2	2	3	3	3	3	3	3	3	3	3	3
		3	0	0	0	1	1	1	1	1	1	1	1	1	1	1	1	2	2	2	2	2	2	2	2	2	2	2	2	2
		4	0	0	0	0	1	1	1	1	1	2	2	2	2	3	3	3	4	4	4	4	4	4	4	4	4	4	4	4
	45	1	0	0	0	0	0	0	0	0	0	0	0	0	0	0	0	0	0	0	0	0	0	0	0	0	0	0	0	0
		2	0	0	0	0	0	0	0	0	0	0	0	0	0	0	0	0	0	0	0	0	0	0	0	0	0	0	0	0
		3	0	0	0	0	0	0	0	0	0	0	0	0	0	0	0	0	0	0	0	0	0	0	0	0	0	0	0	0
		4	0	0	0	0	0	0	0	0	0	0	0	0	0	0	0	0	0	0	0	0	0	0	0	0	0	0	0	0
